# Supplementary material for: Analysis of Protein Inhibitors of Trypsin in Quinoa, Amaranth and Lupine Seeds. Selection and Deep Structure–Function Characterization of the Amaranthus caudatus Species
Source: Int J Mol Sci. 2025 Jan 28;26(3):1150. doi: 10.3390/ijms26031150 (PMC11817793; doi:10.3390/ijms26031150)
Supplement: Supplementary file 1 [file ijms-26-01150-s001.zip]

Archive with 1 entries (1 files):
- ijms-3390330-supplementary.pdf
